# Supplementary material for: Demographic Analysis of Shortfin Mako Shark (Isurus oxyrinchus) in the South Pacific Ocean
Source: Animals (Basel). 2022 Nov 21;12(22):3229. doi: 10.3390/ani12223229 (PMC9687030; doi:10.3390/ani12223229)
Supplement: Supplementary file 1 [file animals-12-03229-s001.zip]

Archive with 1 entries (1 files):
- animals-1957107-supplementary.pdf
